# Supplementary material for: Comparison of the Transcriptomic Signatures in Pediatric and Adult CML
Source: Cancers (Basel). 2021 Dec 14;13(24):6263. doi: 10.3390/cancers13246263 (PMC8699058; doi:10.3390/cancers13246263)
Supplement: Supplementary file 1 [file cancers-13-06263-s001.zip]

Archive with 1 entries (1 files):
- cancers-1479549-supplementary.pdf
